# Supplementary material for: Overcoming data scarcity in life-threatening arrhythmia detection through transfer learning
Source: Commun Med (Lond). 2025 Jul 1;5:248. doi: 10.1038/s43856-025-00982-9 (PMC12215667; doi:10.1038/s43856-025-00982-9)
Supplement: Supplementary file 3 — Supplementary Data 1 [file 43856_2025_982_MOESM3_ESM.xls]

Model	Number of frozen blocks		sensitivity	specificity	Macro F1-score
ECGnet-v1 TS		mean	98.076	99.686	98.775
		std	0.435	0.039	0.145
ECGnet-v1 TL	17	mean	98.55	97.538	94.641
		std	0.193	0.115	0.192
ECGnet-v1 TL	16	mean	98.328	98.342	96.112
		std	0.919	0.294	0.557
ECGnet-v1 TL	15	mean	98.498	98.486	96.44
		std	0.71	0.234	0.46
ECGnet-v1 TL	14	mean	98.572	98.593	96.677
		std	0.499	0.184	0.3
ECGnet-v1 TL	13	mean	98.286	99.553	98.554
		std	0.523	0.098	0.209
ECGnet-v1 TL	12	mean	97.831	99.581	98.482
		std	0.457	0.102	0.183
ECGnet-v1 TL	11	mean	98.139	99.591	98.591
		std	0.741	0.138	0.233
ECGnet-v1 TL	10	mean	98.402	99.574	98.636
		std	0.566	0.11	0.177
ECGnet-v1 TL	9	mean	97.935	99.63	98.613
		std	0.921	0.078	0.194
ECGnet-v1 TL	8	mean	98.38	99.541	98.553
		std	0.569	0.075	0.129
ECGnet-v1 TL	7	mean	97.798	99.569	98.443
		std	1.685	0.081	0.52
ECGnet-v1 TL	6	mean	98.433	99.457	98.393
		std	0.409	0.11	0.248
ECGnet-v1 TL	5	mean	98.022	99.6	98.578
		std	1.071	0.065	0.235
ECGnet-v1 TL	4	mean	98.402	99.59	98.665
		std	0.933	0.062	0.279
ECGnet-v1 TL	3	mean	98.509	99.611	98.744
		std	0.571	0.116	0.292
ECGnet-v1 TL	2	mean	98.285	99.641	98.742
		std	0.739	0.08	0.162
ECGnet-v1 TL	1	mean	98.212	99.54	98.505
		std	0.677	0.069	0.221
ECGnet-v1 TL	0	mean	98.233	99.609	98.659
		std	0.714	0.092	0.232
