# Supplementary material for: Overcoming data scarcity in life-threatening arrhythmia detection through transfer learning
Source: Commun Med (Lond). 2025 Jul 1;5:248. doi: 10.1038/s43856-025-00982-9 (PMC12215667; doi:10.1038/s43856-025-00982-9)
Supplement: Supplementary file 4 — Supplementary Data 2 [file 43856_2025_982_MOESM4_ESM.xls]

y_true	y_pred	confidence
0.0	0.0	1.0
0.0	0.0	1.0
0.0	0.0	1.0
0.0	0.0	1.0
0.0	0.0	1.0
0.0	0.0	1.0
0.0	0.0	1.0
0.0	0.0	1.0
0.0	0.0	1.0
0.0	0.0	1.0
0.0	0.0	1.0
0.0	0.0	1.0
0.0	0.0	1.0
0.0	0.0	1.0
0.0	0.0	1.0
0.0	0.0	1.0
0.0	0.0	1.0
0.0	0.0	1.0
0.0	0.0	1.0
0.0	0.0	1.0
0.0	0.0	1.0
0.0	0.0	1.0
0.0	0.0	1.0
0.0	0.0	1.0
0.0	0.0	1.0
0.0	0.0	1.0
0.0	0.0	1.0
0.0	0.0	1.0
0.0	0.0	1.0
0.0	0.0	1.0
0.0	0.0	1.0
0.0	0.0	1.0
0.0	0.0	1.0
0.0	0.0	1.0
0.0	0.0	1.0
0.0	0.0	1.0
0.0	0.0	1.0
0.0	0.0	1.0
0.0	0.0	1.0
0.0	0.0	1.0
0.0	0.0	1.0
0.0	0.0	1.0
0.0	0.0	1.0
0.0	0.0	1.0
0.0	0.0	1.0
0.0	0.0	1.0
0.0	0.0	1.0
0.0	0.0	1.0
0.0	0.0	1.0
0.0	0.0	1.0
0.0	0.0	1.0
0.0	0.0	1.0
0.0	0.0	1.0
0.0	0.0	1.0
0.0	0.0	1.0
0.0	0.0	1.0
0.0	0.0	1.0
0.0	0.0	1.0
0.0	0.0	1.0
0.0	0.0	1.0
0.0	0.0	1.0
0.0	0.0	1.0
0.0	0.0	1.0
0.0	0.0	1.0
0.0	0.0	1.0
0.0	0.0	1.0
0.0	0.0	1.0
0.0	0.0	1.0
0.0	0.0	1.0
0.0	0.0	1.0
0.0	0.0	1.0
0.0	0.0	1.0
0.0	0.0	1.0
0.0	0.0	1.0
0.0	0.0	1.0
0.0	0.0	1.0
0.0	0.0	1.0
0.0	0.0	1.0
0.0	0.0	1.0
0.0	0.0	1.0
0.0	0.0	1.0
0.0	0.0	1.0
0.0	0.0	1.0
0.0	0.0	1.0
0.0	0.0	1.0
0.0	0.0	1.0
0.0	0.0	1.0
0.0	0.0	1.0
0.0	0.0	1.0
0.0	0.0	1.0
0.0	0.0	1.0
0.0	0.0	1.0
0.0	0.0	1.0
0.0	0.0	1.0
0.0	0.0	1.0
0.0	0.0	1.0
0.0	0.0	1.0
0.0	0.0	1.0
0.0	0.0	1.0
0.0	0.0	1.0
0.0	0.0	1.0
0.0	0.0	1.0
0.0	0.0	1.0
0.0	0.0	1.0
0.0	0.0	1.0
0.0	0.0	1.0
0.0	0.0	1.0
0.0	0.0	1.0
0.0	0.0	1.0
0.0	0.0	1.0
0.0	0.0	1.0
0.0	0.0	1.0
0.0	0.0	1.0
0.0	0.0	1.0
0.0	0.0	1.0
0.0	0.0	1.0
0.0	0.0	1.0
0.0	0.0	1.0
0.0	0.0	1.0
0.0	0.0	1.0
0.0	0.0	1.0
0.0	0.0	1.0
0.0	0.0	1.0
0.0	0.0	1.0
0.0	0.0	1.0
0.0	0.0	1.0
0.0	0.0	1.0
0.0	0.0	1.0
0.0	0.0	1.0
0.0	0.0	1.0
0.0	0.0	1.0
0.0	0.0	1.0
0.0	0.0	1.0
0.0	0.0	1.0
0.0	0.0	1.0
0.0	0.0	1.0
0.0	0.0	1.0
0.0	0.0	1.0
0.0	0.0	1.0
0.0	0.0	1.0
0.0	0.0	1.0
0.0	0.0	1.0
0.0	0.0	1.0
0.0	0.0	1.0
0.0	0.0	1.0
0.0	0.0	1.0
0.0	0.0	1.0
0.0	0.0	1.0
0.0	0.0	1.0
0.0	0.0	1.0
0.0	0.0	1.0
0.0	0.0	1.0
0.0	0.0	1.0
0.0	0.0	1.0
0.0	0.0	1.0
0.0	0.0	1.0
0.0	0.0	1.0
0.0	0.0	1.0
0.0	0.0	1.0
0.0	0.0	1.0
0.0	0.0	1.0
0.0	0.0	1.0
0.0	0.0	1.0
0.0	0.0	1.0
0.0	0.0	1.0
0.0	0.0	1.0
0.0	0.0	1.0
0.0	0.0	1.0
0.0	0.0	1.0
0.0	0.0	1.0
0.0	0.0	1.0
0.0	0.0	1.0
0.0	0.0	1.0
0.0	0.0	1.0
0.0	0.0	1.0
0.0	0.0	1.0
0.0	0.0	1.0
0.0	0.0	1.0
0.0	0.0	1.0
0.0	0.0	1.0
0.0	0.0	1.0
0.0	0.0	1.0
0.0	0.0	1.0
0.0	0.0	1.0
0.0	0.0	1.0
0.0	0.0	1.0
0.0	0.0	1.0
0.0	0.0	1.0
0.0	0.0	1.0
0.0	0.0	1.0
0.0	0.0	1.0
0.0	0.0	1.0
0.0	0.0	1.0
0.0	0.0	1.0
0.0	0.0	1.0
0.0	0.0	1.0
0.0	0.0	1.0
0.0	0.0	1.0
0.0	0.0	1.0
0.0	0.0	1.0
0.0	0.0	1.0
0.0	0.0	1.0
0.0	0.0	1.0
0.0	0.0	1.0
0.0	0.0	1.0
0.0	0.0	1.0
0.0	0.0	1.0
0.0	0.0	1.0
0.0	0.0	1.0
0.0	0.0	1.0
0.0	0.0	1.0
0.0	0.0	1.0
0.0	0.0	1.0
0.0	0.0	1.0
0.0	0.0	1.0
0.0	0.0	1.0
0.0	0.0	1.0
0.0	0.0	1.0
0.0	0.0	1.0
0.0	0.0	1.0
0.0	0.0	1.0
0.0	0.0	1.0
0.0	0.0	1.0
0.0	0.0	1.0
0.0	0.0	1.0
0.0	0.0	1.0
0.0	0.0	1.0
1.0	0.0	0.5714285714285714
1.0	1.0	1.0
1.0	1.0	0.8571428571428571
0.0	1.0	0.5714285714285714
1.0	1.0	1.0
1.0	1.0	1.0
0.0	0.0	1.0
0.0	0.0	1.0
0.0	0.0	1.0
0.0	0.0	1.0
0.0	0.0	1.0
0.0	0.0	1.0
0.0	0.0	1.0
0.0	0.0	1.0
0.0	0.0	1.0
0.0	0.0	1.0
0.0	0.0	1.0
0.0	0.0	1.0
0.0	0.0	1.0
0.0	0.0	1.0
0.0	0.0	1.0
0.0	0.0	1.0
0.0	0.0	1.0
0.0	0.0	1.0
0.0	0.0	1.0
0.0	0.0	1.0
0.0	0.0	1.0
0.0	0.0	1.0
0.0	0.0	1.0
0.0	0.0	1.0
0.0	0.0	1.0
0.0	0.0	1.0
0.0	0.0	1.0
0.0	0.0	1.0
0.0	0.0	1.0
0.0	0.0	1.0
0.0	0.0	1.0
0.0	0.0	1.0
0.0	0.0	1.0
0.0	0.0	1.0
0.0	0.0	1.0
0.0	0.0	1.0
0.0	0.0	1.0
0.0	0.0	1.0
0.0	0.0	1.0
0.0	0.0	1.0
0.0	0.0	1.0
0.0	0.0	1.0
0.0	0.0	1.0
0.0	0.0	1.0
0.0	0.0	1.0
0.0	0.0	1.0
0.0	0.0	1.0
0.0	0.0	1.0
0.0	0.0	1.0
0.0	0.0	1.0
0.0	0.0	1.0
0.0	0.0	1.0
0.0	0.0	1.0
0.0	0.0	1.0
0.0	0.0	1.0
0.0	0.0	1.0
0.0	0.0	1.0
0.0	0.0	1.0
0.0	0.0	1.0
0.0	0.0	1.0
0.0	0.0	1.0
0.0	0.0	1.0
0.0	0.0	1.0
0.0	0.0	1.0
0.0	0.0	1.0
0.0	0.0	1.0
0.0	0.0	1.0
0.0	0.0	1.0
0.0	0.0	1.0
0.0	0.0	1.0
0.0	0.0	1.0
0.0	0.0	1.0
0.0	0.0	1.0
0.0	0.0	1.0
0.0	0.0	1.0
0.0	0.0	1.0
0.0	0.0	1.0
0.0	0.0	1.0
0.0	0.0	1.0
0.0	0.0	1.0
0.0	0.0	1.0
0.0	0.0	1.0
0.0	0.0	1.0
0.0	0.0	1.0
0.0	0.0	1.0
0.0	0.0	1.0
0.0	0.0	1.0
0.0	0.0	1.0
0.0	0.0	1.0
0.0	0.0	1.0
0.0	0.0	1.0
0.0	0.0	1.0
0.0	0.0	1.0
0.0	0.0	1.0
0.0	0.0	1.0
0.0	0.0	1.0
0.0	0.0	1.0
0.0	0.0	1.0
0.0	0.0	1.0
0.0	0.0	1.0
0.0	0.0	1.0
0.0	0.0	1.0
0.0	0.0	1.0
0.0	0.0	1.0
0.0	0.0	1.0
0.0	0.0	1.0
0.0	0.0	1.0
0.0	0.0	1.0
0.0	0.0	1.0
0.0	0.0	1.0
0.0	0.0	1.0
0.0	0.0	1.0
0.0	0.0	1.0
0.0	0.0	1.0
0.0	0.0	1.0
0.0	0.0	1.0
0.0	0.0	1.0
0.0	0.0	1.0
0.0	0.0	1.0
0.0	0.0	1.0
0.0	0.0	1.0
0.0	0.0	1.0
0.0	0.0	1.0
0.0	0.0	1.0
0.0	0.0	1.0
0.0	0.0	1.0
0.0	0.0	1.0
0.0	0.0	1.0
0.0	0.0	1.0
0.0	0.0	1.0
0.0	0.0	1.0
0.0	0.0	1.0
0.0	0.0	1.0
0.0	0.0	1.0
0.0	0.0	1.0
0.0	0.0	1.0
0.0	0.0	1.0
0.0	0.0	1.0
0.0	0.0	1.0
0.0	0.0	1.0
0.0	0.0	1.0
0.0	0.0	1.0
0.0	0.0	1.0
0.0	0.0	1.0
0.0	0.0	1.0
0.0	0.0	1.0
0.0	0.0	1.0
0.0	0.0	1.0
0.0	0.0	1.0
0.0	0.0	1.0
0.0	0.0	1.0
0.0	0.0	1.0
0.0	0.0	1.0
0.0	0.0	1.0
0.0	0.0	1.0
0.0	0.0	1.0
0.0	0.0	1.0
0.0	0.0	1.0
0.0	0.0	1.0
0.0	0.0	1.0
0.0	0.0	1.0
0.0	0.0	1.0
0.0	0.0	1.0
0.0	0.0	1.0
0.0	0.0	1.0
0.0	0.0	1.0
0.0	0.0	1.0
0.0	0.0	1.0
0.0	0.0	1.0
0.0	0.0	1.0
0.0	0.0	1.0
0.0	0.0	1.0
0.0	0.0	1.0
0.0	0.0	1.0
0.0	0.0	1.0
0.0	0.0	1.0
0.0	0.0	1.0
0.0	0.0	1.0
0.0	0.0	1.0
0.0	0.0	1.0
0.0	0.0	1.0
0.0	0.0	1.0
0.0	0.0	1.0
0.0	0.0	1.0
0.0	0.0	1.0
0.0	0.0	1.0
0.0	0.0	1.0
0.0	0.0	1.0
0.0	0.0	1.0
0.0	0.0	1.0
0.0	0.0	1.0
0.0	0.0	1.0
0.0	0.0	1.0
0.0	0.0	1.0
0.0	0.0	1.0
0.0	0.0	1.0
0.0	0.0	1.0
0.0	0.0	1.0
0.0	0.0	1.0
0.0	0.0	1.0
0.0	0.0	1.0
0.0	0.0	1.0
0.0	0.0	1.0
0.0	0.0	1.0
0.0	0.0	1.0
0.0	0.0	1.0
0.0	0.0	1.0
0.0	0.0	1.0
0.0	0.0	1.0
0.0	0.0	1.0
0.0	0.0	1.0
0.0	0.0	1.0
0.0	0.0	1.0
0.0	0.0	1.0
0.0	0.0	1.0
0.0	0.0	1.0
0.0	0.0	1.0
0.0	0.0	1.0
0.0	0.0	1.0
0.0	0.0	1.0
0.0	0.0	1.0
0.0	0.0	1.0
0.0	0.0	1.0
0.0	0.0	1.0
0.0	0.0	1.0
0.0	0.0	1.0
0.0	0.0	1.0
0.0	0.0	1.0
0.0	0.0	1.0
0.0	0.0	1.0
0.0	0.0	1.0
0.0	0.0	1.0
0.0	0.0	1.0
0.0	0.0	1.0
0.0	0.0	1.0
0.0	0.0	1.0
0.0	0.0	1.0
0.0	0.0	1.0
0.0	0.0	1.0
0.0	0.0	1.0
0.0	0.0	1.0
0.0	0.0	1.0
0.0	0.0	1.0
0.0	0.0	1.0
0.0	0.0	1.0
0.0	0.0	1.0
0.0	0.0	1.0
0.0	0.0	1.0
0.0	0.0	1.0
0.0	0.0	1.0
0.0	0.0	1.0
0.0	0.0	1.0
0.0	0.0	1.0
0.0	0.0	1.0
0.0	0.0	1.0
0.0	0.0	1.0
0.0	0.0	1.0
0.0	0.0	1.0
0.0	0.0	1.0
0.0	0.0	1.0
0.0	0.0	1.0
0.0	0.0	1.0
0.0	0.0	1.0
0.0	0.0	1.0
0.0	0.0	1.0
0.0	0.0	1.0
0.0	0.0	1.0
0.0	0.0	1.0
0.0	0.0	1.0
0.0	0.0	1.0
0.0	0.0	1.0
0.0	0.0	1.0
0.0	0.0	1.0
0.0	0.0	1.0
0.0	0.0	1.0
0.0	0.0	1.0
0.0	0.0	1.0
0.0	0.0	1.0
0.0	0.0	1.0
0.0	0.0	1.0
0.0	0.0	1.0
0.0	0.0	1.0
0.0	0.0	1.0
0.0	0.0	1.0
0.0	0.0	1.0
0.0	0.0	1.0
0.0	0.0	1.0
0.0	0.0	1.0
0.0	0.0	1.0
0.0	0.0	1.0
0.0	0.0	1.0
0.0	0.0	1.0
0.0	0.0	1.0
0.0	0.0	1.0
0.0	0.0	1.0
0.0	0.0	1.0
0.0	0.0	1.0
0.0	0.0	1.0
0.0	0.0	1.0
0.0	0.0	1.0
0.0	0.0	1.0
0.0	0.0	1.0
0.0	0.0	1.0
0.0	0.0	1.0
0.0	0.0	1.0
0.0	0.0	1.0
0.0	0.0	1.0
0.0	0.0	1.0
0.0	0.0	1.0
0.0	0.0	1.0
0.0	0.0	1.0
0.0	0.0	1.0
0.0	0.0	1.0
0.0	0.0	1.0
0.0	0.0	1.0
0.0	0.0	1.0
0.0	0.0	1.0
0.0	0.0	1.0
0.0	0.0	1.0
0.0	0.0	1.0
0.0	0.0	1.0
0.0	0.0	1.0
0.0	0.0	1.0
0.0	0.0	1.0
0.0	0.0	1.0
0.0	0.0	1.0
0.0	0.0	1.0
0.0	0.0	1.0
0.0	0.0	1.0
0.0	0.0	1.0
0.0	0.0	1.0
0.0	0.0	1.0
0.0	0.0	1.0
0.0	0.0	1.0
0.0	0.0	1.0
0.0	0.0	1.0
0.0	0.0	1.0
0.0	0.0	1.0
0.0	0.0	1.0
0.0	0.0	1.0
0.0	0.0	1.0
0.0	0.0	1.0
0.0	0.0	1.0
0.0	0.0	1.0
0.0	0.0	1.0
0.0	0.0	1.0
0.0	0.0	1.0
0.0	0.0	1.0
0.0	0.0	1.0
0.0	0.0	1.0
0.0	0.0	1.0
0.0	0.0	1.0
0.0	0.0	1.0
0.0	0.0	1.0
0.0	0.0	1.0
0.0	0.0	1.0
0.0	0.0	1.0
0.0	0.0	1.0
0.0	0.0	1.0
0.0	0.0	1.0
0.0	0.0	1.0
0.0	0.0	1.0
0.0	0.0	1.0
0.0	0.0	1.0
0.0	0.0	1.0
0.0	0.0	1.0
0.0	0.0	1.0
0.0	0.0	1.0
0.0	0.0	1.0
0.0	0.0	1.0
0.0	0.0	1.0
0.0	0.0	1.0
0.0	0.0	1.0
0.0	0.0	1.0
0.0	0.0	1.0
0.0	0.0	1.0
0.0	0.0	1.0
0.0	0.0	1.0
0.0	0.0	1.0
0.0	0.0	1.0
0.0	0.0	1.0
0.0	0.0	1.0
0.0	0.0	1.0
0.0	0.0	1.0
0.0	0.0	1.0
0.0	0.0	1.0
0.0	0.0	1.0
0.0	0.0	1.0
0.0	0.0	1.0
0.0	0.0	1.0
0.0	0.0	1.0
0.0	0.0	1.0
0.0	0.0	1.0
0.0	0.0	1.0
0.0	0.0	1.0
0.0	0.0	1.0
0.0	0.0	1.0
0.0	0.0	1.0
0.0	0.0	1.0
0.0	0.0	1.0
0.0	0.0	1.0
0.0	0.0	1.0
0.0	0.0	1.0
0.0	0.0	1.0
0.0	0.0	1.0
0.0	0.0	1.0
0.0	0.0	1.0
0.0	0.0	1.0
0.0	0.0	1.0
0.0	0.0	1.0
0.0	0.0	1.0
0.0	0.0	1.0
0.0	0.0	1.0
0.0	0.0	1.0
0.0	0.0	1.0
0.0	0.0	1.0
0.0	0.0	1.0
0.0	0.0	1.0
0.0	0.0	1.0
0.0	0.0	1.0
0.0	0.0	1.0
0.0	0.0	1.0
0.0	0.0	1.0
0.0	0.0	1.0
0.0	0.0	1.0
0.0	0.0	1.0
0.0	0.0	1.0
0.0	0.0	1.0
0.0	0.0	1.0
0.0	0.0	1.0
0.0	0.0	1.0
0.0	0.0	1.0
0.0	0.0	1.0
0.0	0.0	1.0
0.0	0.0	1.0
0.0	0.0	1.0
0.0	0.0	1.0
0.0	0.0	1.0
0.0	0.0	1.0
0.0	0.0	1.0
0.0	0.0	1.0
0.0	0.0	1.0
0.0	0.0	1.0
0.0	0.0	1.0
0.0	0.0	1.0
0.0	0.0	1.0
0.0	0.0	1.0
0.0	0.0	1.0
0.0	0.0	1.0
0.0	0.0	1.0
0.0	0.0	1.0
0.0	0.0	1.0
0.0	0.0	1.0
0.0	0.0	1.0
0.0	0.0	1.0
0.0	0.0	1.0
0.0	0.0	1.0
0.0	0.0	1.0
0.0	0.0	1.0
0.0	0.0	1.0
0.0	0.0	1.0
0.0	0.0	1.0
0.0	0.0	1.0
0.0	0.0	1.0
0.0	0.0	1.0
0.0	0.0	1.0
0.0	0.0	1.0
0.0	0.0	1.0
0.0	0.0	1.0
0.0	0.0	1.0
0.0	0.0	1.0
0.0	0.0	1.0
0.0	0.0	1.0
0.0	0.0	1.0
0.0	0.0	1.0
0.0	0.0	1.0
0.0	0.0	1.0
0.0	0.0	1.0
0.0	0.0	1.0
0.0	0.0	1.0
0.0	0.0	1.0
0.0	0.0	1.0
0.0	0.0	1.0
0.0	0.0	1.0
0.0	0.0	1.0
0.0	0.0	1.0
0.0	0.0	1.0
0.0	0.0	1.0
0.0	0.0	1.0
0.0	0.0	1.0
0.0	0.0	1.0
0.0	0.0	1.0
0.0	0.0	1.0
0.0	0.0	1.0
0.0	0.0	1.0
0.0	0.0	1.0
0.0	0.0	1.0
0.0	0.0	1.0
0.0	0.0	1.0
0.0	0.0	1.0
0.0	0.0	1.0
0.0	0.0	1.0
0.0	0.0	1.0
0.0	0.0	1.0
0.0	0.0	1.0
0.0	0.0	1.0
0.0	0.0	1.0
0.0	0.0	1.0
0.0	0.0	1.0
0.0	0.0	1.0
0.0	0.0	1.0
0.0	0.0	1.0
0.0	0.0	1.0
0.0	0.0	1.0
0.0	0.0	1.0
0.0	0.0	1.0
0.0	0.0	1.0
0.0	0.0	1.0
0.0	0.0	1.0
0.0	0.0	1.0
0.0	0.0	1.0
0.0	0.0	1.0
0.0	0.0	1.0
0.0	0.0	1.0
0.0	0.0	1.0
0.0	0.0	1.0
0.0	0.0	1.0
0.0	0.0	1.0
0.0	0.0	1.0
0.0	0.0	1.0
0.0	0.0	1.0
0.0	0.0	1.0
0.0	0.0	1.0
0.0	0.0	1.0
0.0	0.0	1.0
0.0	0.0	1.0
0.0	0.0	1.0
0.0	0.0	1.0
0.0	0.0	1.0
0.0	0.0	1.0
0.0	0.0	1.0
0.0	0.0	1.0
0.0	0.0	1.0
0.0	0.0	1.0
0.0	0.0	1.0
0.0	0.0	1.0
0.0	0.0	1.0
0.0	0.0	1.0
0.0	0.0	1.0
0.0	0.0	1.0
0.0	0.0	1.0
0.0	0.0	1.0
0.0	0.0	1.0
0.0	0.0	1.0
0.0	0.0	1.0
0.0	0.0	1.0
0.0	0.0	1.0
0.0	0.0	1.0
0.0	0.0	1.0
0.0	0.0	1.0
0.0	0.0	1.0
0.0	0.0	1.0
0.0	0.0	1.0
0.0	0.0	1.0
0.0	0.0	1.0
0.0	0.0	1.0
0.0	0.0	1.0
0.0	0.0	1.0
0.0	0.0	1.0
0.0	0.0	1.0
0.0	0.0	1.0
0.0	0.0	1.0
0.0	0.0	1.0
0.0	0.0	1.0
0.0	0.0	1.0
0.0	0.0	1.0
0.0	0.0	1.0
0.0	0.0	1.0
0.0	0.0	1.0
0.0	0.0	1.0
0.0	0.0	1.0
0.0	0.0	1.0
0.0	0.0	1.0
0.0	0.0	1.0
0.0	0.0	1.0
0.0	0.0	1.0
0.0	0.0	1.0
0.0	0.0	1.0
0.0	0.0	1.0
0.0	0.0	1.0
0.0	0.0	1.0
0.0	0.0	1.0
0.0	0.0	1.0
0.0	0.0	1.0
0.0	0.0	1.0
0.0	0.0	1.0
0.0	0.0	1.0
0.0	0.0	1.0
0.0	0.0	1.0
0.0	0.0	1.0
0.0	0.0	1.0
0.0	0.0	1.0
0.0	0.0	1.0
0.0	0.0	1.0
0.0	0.0	1.0
0.0	0.0	1.0
0.0	0.0	1.0
0.0	0.0	1.0
0.0	0.0	1.0
0.0	0.0	1.0
0.0	0.0	1.0
0.0	0.0	1.0
0.0	0.0	1.0
0.0	0.0	1.0
0.0	0.0	1.0
0.0	0.0	1.0
0.0	0.0	1.0
0.0	0.0	1.0
0.0	0.0	1.0
0.0	0.0	1.0
0.0	0.0	1.0
0.0	0.0	1.0
0.0	0.0	1.0
0.0	0.0	1.0
0.0	0.0	1.0
0.0	0.0	1.0
0.0	0.0	1.0
0.0	0.0	1.0
0.0	0.0	1.0
0.0	0.0	1.0
0.0	0.0	1.0
0.0	0.0	1.0
0.0	0.0	1.0
0.0	0.0	1.0
0.0	0.0	1.0
0.0	0.0	1.0
0.0	0.0	1.0
0.0	0.0	1.0
0.0	0.0	1.0
0.0	0.0	1.0
0.0	0.0	1.0
0.0	0.0	1.0
0.0	0.0	1.0
0.0	0.0	1.0
0.0	0.0	1.0
0.0	0.0	1.0
0.0	0.0	1.0
0.0	0.0	1.0
0.0	0.0	1.0
0.0	0.0	1.0
0.0	0.0	1.0
0.0	0.0	1.0
0.0	0.0	1.0
0.0	0.0	1.0
0.0	0.0	1.0
0.0	0.0	1.0
0.0	0.0	1.0
0.0	0.0	1.0
0.0	0.0	1.0
0.0	0.0	1.0
0.0	0.0	1.0
0.0	0.0	1.0
0.0	0.0	1.0
0.0	0.0	1.0
0.0	0.0	1.0
0.0	0.0	1.0
0.0	0.0	1.0
0.0	0.0	1.0
0.0	0.0	1.0
0.0	0.0	1.0
0.0	0.0	1.0
0.0	0.0	1.0
0.0	0.0	1.0
0.0	0.0	1.0
0.0	0.0	1.0
0.0	0.0	1.0
0.0	0.0	1.0
0.0	0.0	1.0
0.0	0.0	1.0
0.0	0.0	1.0
0.0	0.0	1.0
0.0	0.0	1.0
0.0	0.0	1.0
0.0	0.0	1.0
0.0	0.0	1.0
0.0	0.0	1.0
0.0	0.0	1.0
0.0	0.0	1.0
0.0	0.0	1.0
0.0	0.0	1.0
0.0	0.0	1.0
0.0	0.0	1.0
0.0	0.0	1.0
0.0	0.0	1.0
0.0	0.0	1.0
0.0	0.0	1.0
0.0	0.0	1.0
0.0	0.0	1.0
0.0	0.0	1.0
0.0	0.0	1.0
0.0	0.0	1.0
0.0	0.0	1.0
0.0	0.0	1.0
0.0	0.0	1.0
0.0	0.0	1.0
0.0	0.0	1.0
0.0	0.0	1.0
0.0	0.0	1.0
0.0	0.0	1.0
0.0	0.0	1.0
0.0	0.0	1.0
0.0	0.0	1.0
0.0	0.0	1.0
0.0	0.0	1.0
0.0	0.0	1.0
0.0	0.0	1.0
0.0	0.0	1.0
0.0	0.0	1.0
0.0	0.0	1.0
0.0	0.0	1.0
0.0	0.0	1.0
0.0	0.0	1.0
0.0	0.0	1.0
0.0	0.0	1.0
0.0	0.0	1.0
0.0	0.0	1.0
0.0	0.0	1.0
0.0	0.0	1.0
0.0	0.0	1.0
0.0	0.0	1.0
0.0	0.0	1.0
0.0	0.0	1.0
0.0	0.0	1.0
0.0	0.0	1.0
0.0	0.0	1.0
0.0	0.0	1.0
0.0	0.0	1.0
0.0	0.0	1.0
0.0	0.0	1.0
0.0	0.0	1.0
0.0	0.0	1.0
0.0	0.0	1.0
0.0	0.0	1.0
0.0	0.0	1.0
0.0	0.0	1.0
0.0	0.0	1.0
0.0	0.0	1.0
0.0	0.0	1.0
0.0	0.0	1.0
0.0	0.0	1.0
0.0	0.0	1.0
0.0	0.0	1.0
0.0	0.0	1.0
0.0	0.0	1.0
0.0	0.0	1.0
0.0	0.0	1.0
0.0	0.0	1.0
0.0	0.0	1.0
0.0	0.0	1.0
0.0	0.0	1.0
0.0	0.0	1.0
0.0	0.0	1.0
0.0	0.0	1.0
0.0	0.0	1.0
0.0	0.0	1.0
0.0	0.0	1.0
0.0	0.0	1.0
0.0	0.0	1.0
0.0	0.0	1.0
0.0	0.0	1.0
0.0	0.0	1.0
0.0	0.0	1.0
0.0	0.0	1.0
0.0	0.0	1.0
0.0	0.0	1.0
0.0	0.0	1.0
0.0	0.0	1.0
0.0	0.0	1.0
0.0	0.0	1.0
0.0	0.0	1.0
0.0	0.0	1.0
0.0	0.0	1.0
0.0	0.0	1.0
0.0	0.0	1.0
0.0	0.0	1.0
0.0	0.0	1.0
0.0	0.0	1.0
0.0	0.0	1.0
0.0	0.0	1.0
0.0	0.0	1.0
0.0	0.0	1.0
0.0	0.0	1.0
0.0	0.0	1.0
0.0	0.0	1.0
0.0	0.0	1.0
0.0	0.0	1.0
0.0	0.0	1.0
0.0	0.0	1.0
0.0	0.0	1.0
0.0	0.0	1.0
0.0	0.0	1.0
0.0	0.0	1.0
0.0	0.0	1.0
0.0	0.0	1.0
0.0	0.0	1.0
0.0	0.0	1.0
0.0	0.0	1.0
0.0	0.0	1.0
0.0	0.0	1.0
0.0	0.0	1.0
0.0	0.0	1.0
0.0	0.0	1.0
0.0	0.0	1.0
0.0	0.0	1.0
0.0	0.0	1.0
0.0	0.0	1.0
0.0	0.0	1.0
0.0	0.0	1.0
0.0	0.0	1.0
0.0	0.0	1.0
0.0	0.0	1.0
0.0	0.0	1.0
0.0	0.0	1.0
0.0	0.0	1.0
0.0	0.0	1.0
0.0	0.0	1.0
0.0	0.0	1.0
0.0	0.0	1.0
0.0	0.0	1.0
0.0	0.0	1.0
0.0	0.0	1.0
0.0	0.0	1.0
0.0	0.0	1.0
0.0	0.0	1.0
0.0	0.0	1.0
0.0	0.0	1.0
0.0	0.0	1.0
0.0	0.0	1.0
0.0	0.0	1.0
0.0	0.0	1.0
0.0	0.0	1.0
0.0	0.0	1.0
0.0	0.0	1.0
0.0	0.0	1.0
0.0	0.0	1.0
0.0	0.0	1.0
0.0	0.0	1.0
0.0	0.0	1.0
0.0	0.0	1.0
0.0	0.0	1.0
0.0	0.0	1.0
0.0	0.0	1.0
0.0	0.0	1.0
0.0	0.0	1.0
0.0	0.0	1.0
0.0	0.0	1.0
0.0	0.0	1.0
0.0	0.0	1.0
0.0	0.0	1.0
0.0	0.0	1.0
0.0	0.0	1.0
0.0	0.0	1.0
0.0	0.0	1.0
0.0	0.0	1.0
0.0	0.0	1.0
0.0	0.0	1.0
0.0	0.0	1.0
1.0	0.0	1.0
1.0	1.0	0.8571428571428571
1.0	1.0	1.0
1.0	1.0	0.5714285714285714
1.0	0.0	1.0
1.0	0.0	1.0
1.0	0.0	1.0
1.0	0.0	1.0
1.0	0.0	1.0
1.0	0.0	1.0
1.0	0.0	1.0
0.0	0.0	1.0
0.0	0.0	1.0
1.0	0.0	1.0
0.0	0.0	1.0
0.0	0.0	1.0
0.0	0.0	1.0
0.0	0.0	1.0
0.0	0.0	1.0
0.0	0.0	1.0
0.0	0.0	1.0
0.0	0.0	1.0
0.0	0.0	1.0
0.0	0.0	1.0
0.0	0.0	1.0
0.0	0.0	1.0
0.0	0.0	1.0
0.0	0.0	1.0
0.0	0.0	1.0
0.0	0.0	1.0
0.0	0.0	1.0
0.0	0.0	1.0
0.0	0.0	1.0
0.0	0.0	1.0
0.0	0.0	1.0
0.0	0.0	1.0
0.0	0.0	1.0
0.0	0.0	1.0
0.0	0.0	1.0
0.0	0.0	1.0
0.0	0.0	1.0
0.0	0.0	1.0
0.0	0.0	1.0
0.0	0.0	1.0
0.0	0.0	1.0
0.0	0.0	1.0
0.0	0.0	1.0
0.0	0.0	1.0
0.0	0.0	1.0
0.0	0.0	1.0
0.0	0.0	1.0
0.0	0.0	1.0
0.0	0.0	1.0
0.0	0.0	1.0
0.0	0.0	1.0
0.0	0.0	1.0
0.0	0.0	1.0
0.0	0.0	1.0
0.0	0.0	1.0
0.0	0.0	1.0
0.0	0.0	1.0
0.0	0.0	1.0
0.0	0.0	1.0
0.0	0.0	1.0
0.0	0.0	1.0
0.0	0.0	1.0
0.0	0.0	1.0
0.0	0.0	1.0
0.0	0.0	1.0
0.0	0.0	1.0
0.0	0.0	1.0
0.0	0.0	1.0
0.0	0.0	1.0
0.0	0.0	1.0
0.0	0.0	1.0
0.0	0.0	1.0
0.0	0.0	1.0
0.0	0.0	1.0
0.0	0.0	1.0
0.0	0.0	1.0
0.0	0.0	1.0
0.0	0.0	1.0
0.0	0.0	1.0
0.0	0.0	1.0
0.0	0.0	1.0
0.0	0.0	1.0
0.0	0.0	1.0
0.0	0.0	1.0
0.0	0.0	1.0
0.0	0.0	1.0
0.0	0.0	1.0
0.0	0.0	1.0
0.0	0.0	1.0
0.0	0.0	1.0
0.0	0.0	1.0
0.0	0.0	1.0
0.0	0.0	1.0
0.0	0.0	1.0
0.0	0.0	1.0
0.0	0.0	1.0
0.0	0.0	1.0
0.0	0.0	1.0
0.0	0.0	1.0
0.0	0.0	1.0
0.0	0.0	1.0
0.0	0.0	1.0
0.0	0.0	1.0
0.0	0.0	1.0
0.0	0.0	1.0
0.0	0.0	1.0
0.0	0.0	1.0
0.0	0.0	1.0
0.0	0.0	1.0
0.0	0.0	1.0
0.0	0.0	1.0
0.0	0.0	1.0
0.0	0.0	1.0
0.0	0.0	1.0
0.0	0.0	1.0
0.0	0.0	1.0
0.0	0.0	1.0
0.0	0.0	1.0
0.0	0.0	1.0
0.0	0.0	1.0
0.0	0.0	1.0
0.0	0.0	1.0
0.0	0.0	1.0
0.0	0.0	1.0
0.0	0.0	1.0
0.0	0.0	1.0
0.0	0.0	1.0
0.0	0.0	1.0
0.0	0.0	1.0
0.0	0.0	1.0
0.0	0.0	1.0
0.0	0.0	1.0
0.0	0.0	1.0
0.0	0.0	1.0
0.0	0.0	1.0
0.0	0.0	1.0
0.0	0.0	1.0
0.0	0.0	1.0
0.0	0.0	1.0
0.0	0.0	1.0
0.0	0.0	1.0
0.0	0.0	1.0
0.0	0.0	1.0
0.0	0.0	1.0
0.0	0.0	1.0
0.0	0.0	1.0
0.0	0.0	1.0
0.0	0.0	1.0
0.0	0.0	1.0
0.0	0.0	1.0
0.0	0.0	1.0
0.0	0.0	1.0
0.0	0.0	1.0
0.0	0.0	1.0
0.0	0.0	1.0
0.0	0.0	1.0
0.0	0.0	1.0
0.0	0.0	1.0
0.0	0.0	1.0
0.0	0.0	1.0
0.0	0.0	1.0
0.0	0.0	1.0
0.0	0.0	1.0
0.0	0.0	1.0
0.0	0.0	1.0
0.0	0.0	1.0
0.0	0.0	1.0
0.0	0.0	1.0
0.0	0.0	1.0
0.0	0.0	1.0
0.0	0.0	1.0
0.0	0.0	1.0
0.0	0.0	1.0
0.0	0.0	1.0
0.0	0.0	1.0
0.0	0.0	1.0
0.0	0.0	1.0
0.0	0.0	1.0
0.0	0.0	1.0
0.0	0.0	1.0
0.0	0.0	1.0
0.0	0.0	1.0
0.0	0.0	1.0
0.0	0.0	1.0
0.0	0.0	1.0
0.0	0.0	1.0
0.0	0.0	1.0
0.0	0.0	1.0
0.0	0.0	1.0
0.0	0.0	1.0
0.0	0.0	1.0
0.0	0.0	1.0
0.0	0.0	1.0
0.0	0.0	1.0
0.0	0.0	1.0
0.0	0.0	1.0
0.0	0.0	1.0
0.0	0.0	1.0
0.0	0.0	1.0
0.0	0.0	1.0
0.0	0.0	1.0
0.0	0.0	1.0
0.0	0.0	1.0
0.0	0.0	1.0
0.0	0.0	1.0
0.0	0.0	1.0
0.0	0.0	1.0
0.0	0.0	1.0
0.0	0.0	1.0
0.0	0.0	1.0
0.0	0.0	1.0
0.0	0.0	1.0
0.0	0.0	1.0
0.0	0.0	1.0
0.0	0.0	1.0
0.0	0.0	1.0
0.0	0.0	1.0
0.0	0.0	1.0
0.0	0.0	1.0
0.0	0.0	1.0
0.0	0.0	1.0
0.0	0.0	1.0
0.0	0.0	1.0
0.0	0.0	1.0
0.0	0.0	1.0
0.0	0.0	1.0
0.0	0.0	1.0
0.0	0.0	1.0
0.0	0.0	1.0
0.0	0.0	1.0
0.0	0.0	1.0
0.0	0.0	1.0
0.0	0.0	1.0
0.0	0.0	1.0
0.0	0.0	1.0
0.0	0.0	1.0
0.0	0.0	1.0
0.0	0.0	1.0
0.0	0.0	1.0
0.0	0.0	1.0
0.0	0.0	1.0
0.0	0.0	1.0
0.0	0.0	1.0
0.0	0.0	1.0
0.0	0.0	1.0
0.0	0.0	1.0
0.0	0.0	1.0
0.0	0.0	1.0
0.0	0.0	1.0
0.0	0.0	1.0
0.0	0.0	1.0
0.0	0.0	1.0
0.0	0.0	1.0
0.0	0.0	1.0
0.0	0.0	1.0
0.0	0.0	1.0
0.0	0.0	1.0
0.0	0.0	1.0
0.0	0.0	1.0
0.0	0.0	1.0
0.0	0.0	1.0
0.0	0.0	1.0
0.0	0.0	1.0
0.0	0.0	1.0
0.0	0.0	1.0
0.0	0.0	1.0
0.0	0.0	1.0
0.0	0.0	1.0
0.0	0.0	1.0
0.0	0.0	1.0
0.0	0.0	1.0
0.0	0.0	1.0
0.0	0.0	1.0
0.0	0.0	1.0
0.0	0.0	1.0
0.0	0.0	1.0
0.0	0.0	1.0
0.0	0.0	1.0
0.0	0.0	1.0
0.0	0.0	1.0
0.0	0.0	1.0
0.0	0.0	1.0
0.0	0.0	1.0
0.0	0.0	1.0
0.0	0.0	1.0
0.0	0.0	1.0
0.0	0.0	1.0
0.0	0.0	1.0
0.0	0.0	1.0
0.0	0.0	1.0
0.0	0.0	1.0
0.0	0.0	1.0
0.0	0.0	1.0
0.0	0.0	1.0
0.0	0.0	1.0
0.0	0.0	1.0
0.0	0.0	1.0
0.0	0.0	1.0
0.0	0.0	1.0
0.0	0.0	1.0
0.0	0.0	1.0
0.0	0.0	1.0
0.0	0.0	1.0
0.0	0.0	1.0
0.0	0.0	1.0
0.0	0.0	1.0
0.0	0.0	1.0
0.0	0.0	1.0
0.0	0.0	1.0
0.0	0.0	1.0
0.0	0.0	1.0
0.0	0.0	1.0
0.0	0.0	1.0
0.0	0.0	1.0
0.0	0.0	1.0
0.0	0.0	1.0
0.0	0.0	1.0
0.0	0.0	1.0
0.0	0.0	1.0
0.0	0.0	1.0
0.0	0.0	1.0
0.0	0.0	1.0
0.0	0.0	1.0
0.0	0.0	1.0
0.0	0.0	1.0
0.0	0.0	1.0
0.0	0.0	1.0
0.0	0.0	1.0
0.0	0.0	1.0
0.0	0.0	1.0
0.0	0.0	1.0
0.0	0.0	1.0
0.0	0.0	1.0
0.0	0.0	1.0
0.0	0.0	1.0
0.0	0.0	1.0
0.0	0.0	1.0
0.0	0.0	1.0
0.0	0.0	1.0
0.0	0.0	1.0
0.0	0.0	1.0
0.0	0.0	1.0
0.0	0.0	1.0
0.0	0.0	1.0
0.0	0.0	1.0
0.0	0.0	1.0
0.0	0.0	1.0
0.0	0.0	1.0
0.0	0.0	1.0
0.0	0.0	1.0
0.0	0.0	1.0
0.0	0.0	1.0
0.0	0.0	1.0
0.0	0.0	1.0
0.0	0.0	1.0
0.0	0.0	1.0
0.0	0.0	1.0
0.0	0.0	1.0
0.0	0.0	1.0
0.0	0.0	1.0
0.0	0.0	1.0
0.0	0.0	1.0
0.0	0.0	1.0
0.0	0.0	1.0
0.0	0.0	1.0
0.0	0.0	1.0
0.0	0.0	1.0
0.0	0.0	1.0
0.0	0.0	1.0
0.0	0.0	1.0
0.0	0.0	1.0
0.0	0.0	1.0
0.0	0.0	1.0
0.0	0.0	1.0
0.0	0.0	1.0
0.0	0.0	1.0
0.0	0.0	1.0
0.0	0.0	1.0
0.0	0.0	1.0
0.0	0.0	1.0
0.0	0.0	1.0
0.0	0.0	1.0
0.0	0.0	1.0
0.0	0.0	1.0
0.0	0.0	1.0
0.0	0.0	1.0
0.0	0.0	1.0
0.0	0.0	1.0
0.0	0.0	1.0
0.0	0.0	1.0
0.0	0.0	1.0
0.0	0.0	1.0
0.0	0.0	1.0
0.0	0.0	1.0
0.0	0.0	1.0
0.0	0.0	1.0
0.0	0.0	1.0
0.0	0.0	1.0
0.0	0.0	1.0
0.0	0.0	1.0
0.0	0.0	1.0
0.0	0.0	1.0
0.0	0.0	1.0
0.0	0.0	1.0
0.0	0.0	1.0
0.0	0.0	1.0
0.0	0.0	1.0
0.0	0.0	1.0
0.0	0.0	1.0
0.0	0.0	1.0
0.0	0.0	1.0
0.0	0.0	1.0
0.0	0.0	1.0
0.0	0.0	1.0
0.0	0.0	1.0
0.0	0.0	1.0
0.0	0.0	1.0
0.0	0.0	1.0
0.0	0.0	1.0
0.0	0.0	1.0
0.0	0.0	1.0
0.0	0.0	1.0
0.0	0.0	1.0
0.0	0.0	1.0
0.0	0.0	1.0
0.0	0.0	1.0
0.0	0.0	1.0
0.0	0.0	1.0
0.0	0.0	1.0
0.0	0.0	1.0
0.0	0.0	1.0
0.0	0.0	1.0
0.0	0.0	1.0
0.0	0.0	1.0
0.0	0.0	1.0
0.0	0.0	1.0
0.0	0.0	1.0
0.0	0.0	1.0
0.0	0.0	1.0
0.0	0.0	1.0
0.0	0.0	1.0
0.0	0.0	1.0
0.0	0.0	1.0
0.0	0.0	1.0
0.0	0.0	1.0
0.0	0.0	1.0
0.0	0.0	1.0
0.0	0.0	1.0
0.0	0.0	1.0
0.0	0.0	1.0
0.0	0.0	1.0
0.0	0.0	1.0
0.0	0.0	1.0
0.0	0.0	1.0
0.0	0.0	1.0
0.0	0.0	1.0
0.0	0.0	1.0
0.0	0.0	1.0
0.0	0.0	1.0
0.0	0.0	1.0
0.0	0.0	1.0
0.0	0.0	1.0
0.0	0.0	1.0
0.0	0.0	1.0
0.0	0.0	1.0
0.0	0.0	1.0
0.0	0.0	1.0
0.0	0.0	1.0
0.0	0.0	1.0
0.0	0.0	1.0
0.0	0.0	1.0
0.0	0.0	1.0
0.0	0.0	1.0
0.0	0.0	1.0
0.0	0.0	1.0
0.0	0.0	1.0
0.0	0.0	1.0
0.0	0.0	1.0
0.0	0.0	1.0
0.0	0.0	1.0
0.0	0.0	1.0
0.0	0.0	1.0
0.0	0.0	1.0
0.0	0.0	1.0
0.0	0.0	1.0
0.0	0.0	1.0
0.0	0.0	1.0
0.0	0.0	1.0
0.0	0.0	1.0
0.0	0.0	1.0
0.0	0.0	1.0
0.0	0.0	1.0
0.0	0.0	1.0
0.0	0.0	1.0
0.0	0.0	1.0
0.0	0.0	1.0
0.0	0.0	1.0
0.0	0.0	1.0
0.0	0.0	1.0
0.0	0.0	1.0
0.0	0.0	1.0
0.0	0.0	1.0
0.0	0.0	1.0
0.0	0.0	1.0
0.0	0.0	1.0
0.0	0.0	1.0
0.0	0.0	1.0
0.0	0.0	1.0
0.0	0.0	1.0
0.0	0.0	1.0
0.0	0.0	1.0
0.0	0.0	1.0
0.0	0.0	1.0
0.0	0.0	1.0
0.0	0.0	1.0
0.0	0.0	1.0
0.0	0.0	1.0
0.0	0.0	1.0
0.0	0.0	1.0
0.0	0.0	1.0
0.0	0.0	1.0
0.0	0.0	1.0
0.0	0.0	1.0
0.0	0.0	1.0
0.0	0.0	1.0
0.0	0.0	1.0
0.0	0.0	1.0
0.0	0.0	1.0
0.0	0.0	1.0
0.0	0.0	1.0
0.0	0.0	1.0
0.0	0.0	1.0
0.0	0.0	1.0
0.0	0.0	1.0
0.0	0.0	1.0
0.0	0.0	1.0
0.0	0.0	1.0
0.0	0.0	1.0
0.0	0.0	1.0
0.0	0.0	1.0
0.0	0.0	1.0
0.0	0.0	1.0
0.0	0.0	1.0
0.0	0.0	1.0
0.0	0.0	1.0
0.0	0.0	1.0
0.0	0.0	1.0
0.0	0.0	1.0
0.0	0.0	1.0
0.0	0.0	1.0
0.0	0.0	1.0
0.0	0.0	1.0
0.0	0.0	1.0
0.0	0.0	1.0
0.0	0.0	1.0
0.0	0.0	1.0
0.0	0.0	1.0
0.0	0.0	1.0
0.0	0.0	1.0
0.0	0.0	1.0
0.0	0.0	1.0
0.0	0.0	1.0
0.0	0.0	1.0
0.0	0.0	1.0
0.0	0.0	1.0
0.0	0.0	1.0
0.0	0.0	1.0
0.0	0.0	1.0
0.0	0.0	1.0
0.0	0.0	1.0
0.0	0.0	1.0
0.0	0.0	1.0
0.0	0.0	1.0
0.0	0.0	1.0
0.0	0.0	1.0
0.0	0.0	1.0
0.0	0.0	1.0
0.0	0.0	1.0
0.0	0.0	1.0
0.0	0.0	1.0
0.0	0.0	1.0
0.0	0.0	1.0
0.0	0.0	1.0
0.0	0.0	1.0
0.0	0.0	1.0
0.0	0.0	1.0
0.0	0.0	1.0
0.0	0.0	1.0
0.0	0.0	1.0
0.0	0.0	1.0
0.0	0.0	1.0
0.0	0.0	1.0
0.0	0.0	1.0
0.0	0.0	1.0
0.0	0.0	1.0
0.0	0.0	1.0
0.0	0.0	1.0
0.0	0.0	1.0
0.0	0.0	1.0
0.0	0.0	1.0
0.0	0.0	1.0
0.0	0.0	1.0
0.0	0.0	1.0
0.0	0.0	1.0
0.0	0.0	1.0
0.0	0.0	1.0
0.0	0.0	1.0
0.0	0.0	1.0
0.0	0.0	1.0
0.0	0.0	1.0
0.0	0.0	1.0
0.0	0.0	1.0
0.0	0.0	1.0
0.0	0.0	1.0
0.0	0.0	1.0
0.0	0.0	1.0
0.0	0.0	1.0
0.0	0.0	1.0
0.0	0.0	1.0
0.0	0.0	1.0
0.0	0.0	1.0
0.0	0.0	1.0
0.0	0.0	1.0
0.0	0.0	1.0
0.0	0.0	1.0
0.0	0.0	1.0
0.0	0.0	1.0
0.0	0.0	1.0
0.0	0.0	1.0
0.0	0.0	1.0
0.0	0.0	1.0
0.0	0.0	1.0
0.0	0.0	1.0
0.0	0.0	1.0
0.0	0.0	1.0
0.0	0.0	1.0
0.0	0.0	1.0
0.0	0.0	1.0
0.0	0.0	1.0
0.0	0.0	1.0
0.0	0.0	1.0
0.0	0.0	1.0
0.0	0.0	1.0
0.0	0.0	1.0
0.0	0.0	1.0
0.0	0.0	1.0
0.0	0.0	1.0
0.0	0.0	1.0
0.0	0.0	1.0
0.0	0.0	1.0
0.0	0.0	1.0
0.0	0.0	1.0
0.0	0.0	1.0
0.0	0.0	1.0
0.0	0.0	1.0
0.0	0.0	1.0
0.0	0.0	1.0
0.0	0.0	1.0
0.0	0.0	1.0
0.0	0.0	1.0
0.0	0.0	1.0
0.0	0.0	1.0
0.0	0.0	1.0
0.0	0.0	1.0
0.0	0.0	1.0
0.0	0.0	1.0
0.0	0.0	1.0
0.0	0.0	1.0
0.0	0.0	1.0
0.0	0.0	1.0
0.0	0.0	1.0
0.0	0.0	1.0
0.0	0.0	1.0
0.0	0.0	1.0
0.0	0.0	1.0
0.0	0.0	1.0
0.0	0.0	1.0
0.0	0.0	1.0
0.0	0.0	1.0
0.0	0.0	1.0
0.0	0.0	1.0
0.0	0.0	1.0
0.0	0.0	1.0
0.0	0.0	1.0
0.0	0.0	1.0
0.0	0.0	1.0
0.0	0.0	1.0
0.0	0.0	1.0
0.0	0.0	1.0
0.0	0.0	1.0
0.0	0.0	1.0
0.0	0.0	1.0
0.0	0.0	1.0
0.0	0.0	1.0
0.0	0.0	1.0
0.0	0.0	1.0
0.0	0.0	1.0
0.0	0.0	1.0
0.0	0.0	1.0
0.0	0.0	1.0
0.0	0.0	1.0
0.0	0.0	1.0
0.0	0.0	1.0
0.0	0.0	1.0
0.0	0.0	1.0
0.0	0.0	1.0
0.0	0.0	1.0
0.0	0.0	1.0
0.0	0.0	1.0
0.0	0.0	1.0
0.0	0.0	1.0
0.0	0.0	1.0
0.0	0.0	1.0
0.0	0.0	1.0
0.0	0.0	1.0
0.0	0.0	1.0
0.0	0.0	1.0
0.0	0.0	1.0
0.0	0.0	1.0
0.0	0.0	1.0
0.0	0.0	1.0
0.0	0.0	1.0
0.0	0.0	1.0
0.0	0.0	1.0
0.0	0.0	1.0
0.0	0.0	1.0
0.0	0.0	1.0
0.0	0.0	1.0
0.0	0.0	1.0
0.0	0.0	1.0
0.0	0.0	1.0
0.0	0.0	1.0
0.0	0.0	1.0
0.0	0.0	1.0
0.0	0.0	1.0
0.0	0.0	1.0
0.0	0.0	1.0
0.0	0.0	1.0
0.0	0.0	1.0
0.0	0.0	1.0
0.0	0.0	1.0
0.0	0.0	1.0
0.0	0.0	1.0
0.0	0.0	1.0
0.0	0.0	1.0
0.0	0.0	1.0
0.0	0.0	1.0
0.0	0.0	1.0
0.0	0.0	1.0
0.0	0.0	1.0
0.0	0.0	1.0
0.0	0.0	1.0
0.0	0.0	1.0
0.0	0.0	1.0
0.0	0.0	1.0
0.0	0.0	1.0
0.0	0.0	1.0
0.0	0.0	1.0
0.0	0.0	1.0
0.0	0.0	1.0
0.0	0.0	1.0
0.0	0.0	1.0
0.0	0.0	1.0
0.0	0.0	1.0
0.0	0.0	1.0
0.0	0.0	1.0
0.0	0.0	1.0
0.0	0.0	1.0
0.0	0.0	1.0
0.0	0.0	1.0
0.0	0.0	1.0
0.0	0.0	1.0
0.0	0.0	1.0
0.0	0.0	1.0
0.0	0.0	1.0
0.0	0.0	1.0
0.0	0.0	1.0
0.0	0.0	1.0
0.0	0.0	1.0
0.0	0.0	1.0
0.0	0.0	1.0
0.0	0.0	1.0
0.0	0.0	1.0
0.0	0.0	1.0
0.0	0.0	1.0
0.0	0.0	1.0
0.0	0.0	1.0
0.0	0.0	1.0
0.0	0.0	1.0
0.0	0.0	1.0
0.0	0.0	1.0
0.0	0.0	1.0
0.0	0.0	1.0
0.0	0.0	1.0
0.0	0.0	1.0
0.0	0.0	1.0
0.0	0.0	1.0
0.0	0.0	1.0
0.0	0.0	1.0
0.0	0.0	1.0
0.0	0.0	1.0
0.0	0.0	1.0
0.0	0.0	1.0
0.0	0.0	1.0
0.0	0.0	1.0
0.0	0.0	1.0
0.0	0.0	1.0
0.0	0.0	1.0
0.0	0.0	1.0
0.0	0.0	1.0
0.0	0.0	1.0
0.0	0.0	1.0
0.0	0.0	1.0
0.0	0.0	1.0
0.0	0.0	1.0
0.0	0.0	1.0
0.0	0.0	1.0
0.0	0.0	1.0
0.0	0.0	1.0
0.0	0.0	1.0
0.0	0.0	1.0
0.0	0.0	1.0
0.0	0.0	1.0
0.0	0.0	1.0
0.0	0.0	1.0
0.0	0.0	1.0
0.0	0.0	1.0
0.0	0.0	1.0
0.0	0.0	1.0
0.0	0.0	1.0
0.0	0.0	1.0
0.0	0.0	1.0
0.0	0.0	1.0
0.0	0.0	1.0
0.0	0.0	1.0
0.0	0.0	1.0
0.0	0.0	1.0
0.0	0.0	1.0
0.0	0.0	1.0
0.0	0.0	1.0
0.0	0.0	1.0
0.0	0.0	1.0
0.0	0.0	1.0
0.0	0.0	1.0
0.0	0.0	1.0
0.0	0.0	1.0
0.0	0.0	1.0
0.0	0.0	1.0
0.0	0.0	1.0
0.0	0.0	1.0
0.0	0.0	1.0
0.0	0.0	1.0
0.0	0.0	1.0
0.0	0.0	1.0
0.0	0.0	1.0
0.0	0.0	1.0
0.0	0.0	1.0
0.0	0.0	1.0
0.0	0.0	1.0
0.0	0.0	1.0
0.0	0.0	1.0
0.0	0.0	1.0
0.0	0.0	1.0
0.0	0.0	1.0
0.0	0.0	1.0
0.0	0.0	1.0
0.0	0.0	1.0
0.0	0.0	1.0
0.0	0.0	1.0
0.0	0.0	1.0
0.0	0.0	1.0
0.0	0.0	1.0
0.0	0.0	1.0
0.0	0.0	1.0
0.0	0.0	1.0
0.0	0.0	1.0
0.0	0.0	1.0
0.0	0.0	1.0
0.0	0.0	1.0
0.0	0.0	1.0
0.0	0.0	1.0
0.0	0.0	1.0
0.0	0.0	1.0
0.0	0.0	1.0
0.0	0.0	1.0
0.0	0.0	1.0
0.0	0.0	1.0
0.0	0.0	1.0
0.0	0.0	1.0
0.0	0.0	1.0
0.0	0.0	1.0
0.0	0.0	1.0
0.0	0.0	1.0
0.0	0.0	1.0
0.0	0.0	1.0
[truncated: 14,958 more rows]
