# Supplementary material for: Overcoming data scarcity in life-threatening arrhythmia detection through transfer learning
Source: Commun Med (Lond). 2025 Jul 1;5:248. doi: 10.1038/s43856-025-00982-9 (PMC12215667; doi:10.1038/s43856-025-00982-9)
Supplement: Supplementary file 5 — Supplementary Data 3 [file 43856_2025_982_MOESM5_ESM.xls]

Model	Number of frozen blocks		sensitivity	specificity	Macro F1-score
ECGnet-v1 TS		mean	85.81	98.884	92.787
		std	6.858	1.114	2.999
ECGnet-v1 TL	17	mean	85.98	98.05	90.677
		std	1.513	0.432	1.209
ECGnet-v1 TL	16	mean	90.069	99.178	94.806
		std	2.825	0.207	0.649
ECGnet-v1 TL	15	mean	91.266	98.839	94.241
		std	4.713	0.385	1.112
ECGnet-v1 TL	14	mean	91.231	98.956	94.558
		std	1.648	0.272	0.39
ECGnet-v1 TL	13	mean	90.176	98.966	94.268
		std	2.013	0.263	0.67
ECGnet-v1 TL	12	mean	90.758	99.001	94.536
		std	2.509	0.306	0.563
ECGnet-v1 TL	11	mean	91.495	99.131	95.106
		std	2.026	0.178	0.281
ECGnet-v1 TL	10	mean	92.09	99.063	95.092
		std	2.457	0.238	0.347
ECGnet-v1 TL	9	mean	90.7	99.226	95.132
		std	2.2	0.268	0.325
ECGnet-v1 TL	8	mean	91.674	99.185	95.309
		std	1.45	0.147	0.414
ECGnet-v1 TL	7	mean	89.89	99.378	95.273
		std	6.042	0.294	1.546
ECGnet-v1 TL	6	mean	93.021	99.257	95.897
		std	1.765	0.242	0.643
ECGnet-v1 TL	5	mean	92.225	99.334	95.883
		std	2.55	0.251	0.886
ECGnet-v1 TL	4	mean	93.306	99.253	95.969
		std	2.233	0.297	0.421
ECGnet-v1 TL	3	mean	92.68	99.485	96.437
		std	3.345	0.359	0.92
ECGnet-v1 TL	2	mean	90.524	99.445	95.704
		std	2.703	0.423	0.964
ECGnet-v1 TL	1	mean	91.749	98.895	94.555
		std	4.158	0.527	1.225
ECGnet-v1 TL	0	mean	90.326	99.015	94.511
		std	4.031	0.894	2.108
